# Supplementary material for: Left Atrial Appendage Closure Versus Oral Anticoagulants in Atrial Fibrillation: A Systematic Review and Meta-Analysis
Source: J Cardiovasc Dev Dis. 2025 Dec 8;12(12):483. doi: 10.3390/jcdd12120483 (PMC12733798; doi:10.3390/jcdd12120483)
Supplement: Supplementary file 1 [file jcdd-12-00483-s001.zip]

Archive with 1 entries (1 files):
- jcdd-3985526-supplementary.pdf
